# Supplementary material for: Proteomic Insight into the Role of Exosomes in Proliferative Vitreoretinopathy Development
Source: J Clin Med. 2022 May 11;11(10):2716. doi: 10.3390/jcm11102716 (PMC9143131; doi:10.3390/jcm11102716)
Supplement: Supplementary file 1 [file jcm-11-02716-s001.zip]

Archive with 1 entries (1 files):
- jcm-1508952-supplementary.pdf
